# Supplementary material for: Siponimod Attenuates Neuronal Cell Death Triggered by Neuroinflammation via NFκB and Mitochondrial Pathways
Source: Int J Mol Sci. 2024 Feb 20;25(5):2454. doi: 10.3390/ijms25052454 (PMC10931690; doi:10.3390/ijms25052454)
Supplement: Supplementary file 1 [file ijms-25-02454-s001.zip]

Archive with 1 entries (1 files):
- ijms-2843509-supplementary.pdf
